# Supplementary material for: Mediterranean Diet on Sleep: A Health Alliance
Source: Nutrients. 2022 Jul 21;14(14):2998. doi: 10.3390/nu14142998 (PMC9318336; doi:10.3390/nu14142998)
Supplement: Supplementary file 1 [file nutrients-14-02998-s001.zip]

Archive with 1 entries (1 files):
- nutrients-1833477-supplementary.pdf
